# Supplementary material for: A Potential Use of Vidarabine: Alleviation of Functional Constipation Through Modulation of the Adenosine A2A Receptor-MLC Signaling Pathway and the Gut Microbiota
Source: Int J Mol Sci. 2024 Nov 28;25(23):12810. doi: 10.3390/ijms252312810 (PMC11641518; doi:10.3390/ijms252312810)
Supplement: Supplementary file 1 [file ijms-25-12810-s001.zip]

Archive with 1 entries (1 files):
- ijms-3309420-supplementary.pdf
